# Supplementary material for: Polylactide Composites Reinforced with Pre-Impregnated Natural Fibre and Continuous Cellulose Yarns for 3D Printing Applications
Source: Materials (Basel). 2024 Nov 14;17(22):5554. doi: 10.3390/ma17225554 (PMC11595717; doi:10.3390/ma17225554)
Supplement: Supplementary file 1 [file materials-17-05554-s001.zip]

Archive with 1 entries (1 files):
- materials-3311804-supplementary.pdf
